# Supplementary material for: Antibacterial Activity and Molecular Docking of Lignans Isolated from Artemisia cina Against Multidrug-Resistant Bacteria
Source: Pharmaceuticals (Basel). 2025 May 23;18(6):781. doi: 10.3390/ph18060781 (PMC12196185; doi:10.3390/ph18060781)
Supplement: Supplementary file 1 [file pharmaceuticals-18-00781-s001.zip]

Archive with 1 entries (1 files):
- pharmaceuticals-3593176-supplementary.pdf
